# Supplementary material for: Nanoscale rules governing the organization of glutamate receptors in spine synapses are subunit specific
Source: Nat Commun. 2022 Feb 17;13:920. doi: 10.1038/s41467-022-28504-4 (PMC8854560; doi:10.1038/s41467-022-28504-4)
Supplement: Supplementary file 3 — Source Data [file 41467_2022_28504_MOESM3_ESM.xlsx]

## Sheet: Figure 1b
		Summary
													0 synaptic GluN1 modules	>1 synaptic GluN1 modules		0 synaptic GluA2 modules	>1 synaptic GluA2 modules
		Total spine counts					Total spine counts						0	29		0	19
		0 synaptic GluN1 modules	>1 synaptic GluN1 modules	All spines analyzed			0 synaptic GluA2 modules	>1 synaptic GluA2 modules	All spines analyzed				0	34		0	15
		9	242	251			17	150	167				0	24
													0	40
		Fraction of total spines					Fraction of total spines
		0 synaptic GluN1 modules	>1 synaptic GluN1 modules				0 synaptic GluA2 modules	>1 synaptic GluA2 modules								2	14
		0.0358566	0.964143				0.101796	0.898204					2	18		5	9
													1	29		2	14
													0	25		1	19
													2	6
													2	9		2	10
													0	20		2	7
													2	8		1	15
																2	28

## Sheet: Figure 1c
PSD-95 nanomodule number			1	2	3	4		GluA2 nanomodule number			1	2	3	4			Bassoon nanomodule number			1	2	3	4
Absolute spine number			17	13	2	2		Absolute spine number			17	9	7	1			Absolute spine number			12	16	4	2
			8	2	0	0					8	2	0	0
			5	1	1	0					4	2	1	0						6	4	0	0
			6	4	3	2					6	4	3	2						4	2	1	0
			15	8	4	1					18	5	5	0						6	4	3	2
																				16	5	6	1
			5	6	3	0
			3	5	0	1					7	6	1	0						5	5	3	1
			10	4	0	0					6	2	1	0						4	4	0	1
			9	8	2	0					11	3	0	0						10	4	0	0
											10	7	2	0						9	7	2	1
PSD-95 nanomodule number			1	2	3	4		GluA2 nanomodule number			1	2	3	4			Bassoon nanomodule number			1	2	3	4
Fraction of total spines			0.5	0.382353	0.0588235	0.0588235		Fraction of total spines			0.5	0.264706	0.205882	0.0294118			Fraction of total spines			0.352941	0.470588	0.117647	0.0588235
			0.8	0.2	0	0					0.8	0.2	0	0
			0.714286	0.142857	0.142857	0					0.571429	0.285714	0.142857	0						0.6	0.4	0	0
			0.4	0.266667	0.2	0.133333					0.4	0.266667	0.2	0.133333						0.571429	0.285714	0.142857	0
			0.535714	0.285714	0.142857	0.0357143					0.642857	0.178571	0.178571	0						0.4	0.266667	0.2	0.133333
																				0.571429	0.178571	0.214286	0.0357143
			0.357143	0.428571	0.214286	0
			0.333333	0.555556	0	0.111111					0.5	0.428571	0.0714286	0						0.357143	0.357143	0.214286	0.0714286
			0.714286	0.285714	0	0					0.666667	0.222222	0.111111	0						0.444444	0.444444	0	0.111111
			0.473684	0.421053	0.105263	0					0.785714	0.214286	0	0						0.714286	0.285714	0	0
											0.526316	0.368421	0.105263	0						0.473684	0.368421	0.105263	0.0526316

## Sheet: Figure 1d
				PSD-95 nanomodule number	Synaptic GluA2 module numbers- spines with 1-PSD95 nanomodule	Synaptic GluA2 module numbers- spines with 2-PSD95 nanomodule
				1	1
				1	1
				1	2
				1	1
				1	1
				1	1
				1	1
				1	1
				1	1
				1	1
				1	1
				1	1
				1	1
				1	1
				1	1
				1	1
				1	1
				1	1
				1	1
				1	1
				1	1
				1	0
				1	1
				1	1
				1	1
				1	1
				1	1
				1	0
				1	0
				1	1
				1	2
				1	2
				1	1
				1	0
				1	1
				1	2
				1	1
				1	1
				1	1
				1	0
				1	2
				1	1
				1	1
				1	1
				1	1
				1	1
				1	2
				1	1
				1	1
				1	1
				1	1
				1	0
				1	1
				1	2
				1	0
				1	1
				1	1
				1	1
				1	0
				1	1
				1	1
				1	0
				1	1
				1	1
				1	1
				1	0
				1	0
				1	0
				1	0
				1	0
				1	2
				1	1
				1	1
				1	1
				1	1
				1	1
				1	1
				1	1
				1	1
				1	1
				1	0
				1	1
				1	1
				1	1
				1	0
				1	1
				1	1
				1	1
				1	1
				1	1
				1	1
				1	1
				2		3
				2		3
				2		3
				2		2
				2		2
				2		2
				2		3
				2		2
				2		2
				2		2
				2		2
				2		1
				2		2
				2		2
				2		0
				2		2
				2		1
				2		1
				2		2
				2		2
				2		2
				2		1
				2		2
				2		1
				2		3
				2		3
				2		1
				2		1
				2		1
				2		2
				2		3
				2		2
				2		2
				2		1
				2		2
				2		2
				2		1
				2		1
				2		2
				2		1
				2		1
				2		1
				2		2
				2		2
				2		2
				2		2
				2		2
				2		2
				2		2
				2		2
				2		2

## Sheet: Figure 1e
					Cluster number vs. spine size
					spine size (um2)	PSD-95 nanomodule number	GluA2 cluster numbers	Bassoon cluster numbers
					0.331	1	1	1
					0.53	2	3	3
					0.326	1	1	2
					0.606	2	3	2
					0.838	2	3	2
					0.393	1	2	2
					0.364	1	1	2
					0.712	2	2	2
					0.641	2	2	2
					0.819	2	2	2
					0.532	1	1	1
					0.893	2	3	2
					0.315	1	1	1
					0.311	2	2	2
					0.636	2	2	2
					0.573	1	1	1
					0.829	4	3	4
					0.531	2	2	3
					0.424	1	1	1
					0.949	3	3	3
					0.288	2	2	2
					0.809	4	3	4
					0.371	1	1	1
					1.063	2	1	2
					0.354	1	1	1
					0.474	2	2	2
					1.031	3	4	3
					0.174	1	1	1
					0.23	1	1	2
					0.329	1	1	1
					0.18	1	1	1
					0.153	1	1	1
					0.268	1	1	2
					0.214	1	1	1
					0.36	2	2	2
					0.671	1	1	1
					0.102	1	1	1
					0.161	1	1	2
					0.658	1	1	1
					0.555	2	0	2
					0.157	1	0	1
					0.767	1	1	1
					0.248	1	1	1
					0.491	2	2	2
					0.158	1	1	2
					0.414	1	1	1
					0.341	1	1	1
					0.528	1	0	1
					0.368	1	0	1
					0.987	3	3	3
					0.585	1	1	2
					0.445	1	2	1
					0.223	1	2	1
					0.104	1	1	1
					0.482	2	1	2
					0.143	2	1	2
					0.43	2	2	1
					0.43	1	0	1
					0.805	3	3	3
					1.342	5	6	5
					0.938	4	5	5
					0.22	1	1	1
					0.171	1	2	1
					0.208	1	1	1
					0.844	3	3	3
					0.548	3	3	3
					0.231	1	1	1
					0.471	1	1	2
					0.528	2	2	2
					0.529	2	2	2
					0.267	1	1	1
					0.843	3	1	3
					0.327	1	1	1
					0.328	1	1	1
					0.46	1	0	1
					0.46	2	1	2
					0.58	3	3	3
					0.71	4	2	4
					0.933	2	2	2
					0.23	1	2	2
					0.132	1	1	1
					0.344	2	1	1
					0.304	1	1	1
					0.229	1	1	1
					0.351	3	3	3
					0.372	1	1	1
					0.412	1	1	1
					0.439	3	3	3
					0.841	2	3	2
					0.251	1	2	1
					0.564	2	3	3
					0.17	1	1	1
					0.316	2	1	2
					0.361	2	1	3
					0.138	1	1	1
					0.225	1	1	1
					0.317	1	1	1
					0.453	2	1	1
					0.16	1	0	1
					0.202	1	1	1
					0.244	1	2	1
					0.096	1	0	1
					0.803	3	2	3
					0.308	1	1	1
					0.245	2	2	2
					0.318	2	3	2
					0.221	1	1	1
					0.236	2	2	2
					0.635	3	1	4
					0.461	1	1	1
					0.235	1	0	1
					0.557	3	2	3
					0.663	2	2	3
					0.153	1	1	1
					0.437	1	1	1
					0.269	2	1	2
					0.534	2	2	2
					0.313	2	2	2
					0.272	2	1	1
					0.361	2	1	2
					0.235	1	0	1
					0.369	1	1	1
					0.546	1	1	1
					0.477	1	1	1
					0.297	2	2	2
					0.301	1	0	1
					0.23	1	0	1
					0.16	1	0	1
					0.361	2	1	2
					0.598	4	3	5
					0.31	1	0	1
					0.627	1	0	1
					0.459	1	2	1
					0.482	1	1	1
					0.405	1	1	1
					0.262	1	1	1
					0.557	2	1	2
					0.617	1	1	1
					0.463	1	1	1
					0.888	2	1	2
					0.38	1	1	1
					1.004	2	2	2
					0.372	1	1	1
					0.501	2	2	2
					0.16	1	1	1
					0.297	1	1	1
					0.615	1	0	1
					0.31	1	1	1
					0.376	1	1	1
					0.457	2	1	2
					0.325	1	2	1
					0.357	2	2	2
					0.233	2	0	2
					0.63	2	2	2
					0.296	2	2	2
					0.264	1	1	1
					0.34	2	2	2
					0.303	2	1	2
					0.571	3	3	3
					0.689	3	3	4
					0.159	1	1	1
					0.209	1	1	1
					0.293	1	1	1
					0.294	2	2	3
					0.48	2	2	2
					0.381	1	1	1
					0.216	1	1	1

## Sheet: Figure 1f
			Summary
			Spine count
				Spines containing 0 non-synaptic GluA2 clusters	Spines containing >1 non-synaptic GluA2 clusters				Spines containing 0 non-synaptic GluA2 clusters	Spines containing >1 non-synaptic GluA2 clusters
				14	52				4	12	exp 1
				11	56				4	10
				5	29				4	12
									2	18
			Fraction of total spines
				Spines containing 0 non-synaptic GluA2 clusters	Spines containing >1 non-synaptic GluA2 clusters
				0.212121	0.787879				5	7	exp2
				0.164179	0.835821				0	9
				0.147059	0.852941				3	13
									3	27
									1	18	exp3
									4	11

## Sheet: Figure 1g
					Nanocluster size (um2)
					Synaptic cluster	Non-synaptic cluster
					0.019	0.024
					0.043	0.009
					0.026	0.022
					0.013
					0.032	0.037
					0.025	0.02
					0.033
					0.023
					0.009	0.023
					0.036	0.019
					0.032	0.023
					0.037	0.038
					0.028
					0.02	0.015
						0.008
					0.045	0.024
					0.029
					0.034	0.016
					0.01	0.016
						0.011
						0.012
					0.066	0.028
					0.026	0.04
						0.008
					0.055	0.038
					0.023	0.026
					0.027	0.021
					0.022	0.016
						0.02
					0.026	0.02
						0.022
					0.024	0.016
					0.025
					0.028	0.01
					0.039	0.022
						0.011
					0.031
						0.029
						0.01
						0.013
					0.01
					0.03
					0.03	0.013
						0.009
					0.023
					0.031
						0.03
					0.028	0.014
						0.011
						0.009
					0.045	0.016
					0.02
					0.042
					0.017	0.015
					0.019
					0.018
					0.018
					0.039	0.022
						0.024
						0.017
						0.027
					0.033	0.023
						0.009
						0.021
					0.046
						0.021
						0.037
						0.03
					0.052	0.013
					0.029	0.015
						0.023
					0.045	0.019
						0.008
					0.05
					0.037
						0.015
					0.038
					0.022
					0.038	0.034
					0.028	0.011
					0.011
						0.021
					0.036
						0.016
					0.035
						0.015
					0.018
					0.019	0.021
						0.054
						0.025
						0.037
					0.047	0.019
						0.011
						0.019
					0.023
						0.028
						0.027
					0.017	0.016
					0.037	0.021
					0.032	0.014
						0.013
					0.032	0.017
						0.013
						0.019
						0.018
					0.041	0.018
						0.004
					0.057	0.019
						0.022
						0.009
						0.019
					0.029	0.047
						0.015
						0.017
						0.019
					0.03
						0.017
						0.015
					0.031	0.023
					0.011
						0.018
						0.017
						0.009
					0.031
						0.013
					0.017
						0.02
						0.024
						0.012
					0.02	0.015
						0.015
					0.023
					0.017
					0.018
						0.032
						0.023
						0.02
					0.021
						0.031
					0.027
					0.024	0.019
						0.024
						0.023
					0.016	0.029
					0.015
					0.021	0.017
						0.024
						0.022
					0.022	0.018
						0.019
					0.034
						0.031
						0.027
						0.015
					0.027
					0.011
					0.025	0.025
					0.025	0.024
					0.012
						0.016
						0.016
						0.017
					0.015
					0.015
					0.048
					0.009
					0.053
					0.024	0.018
					0.022	0.017
					0.011
					0.042
					0.015	0.036
						0.034
					0.022
						0.021
						0.033
					0.026
						0.012
					0.016
					0.012
						0.009
						0.01
					0.027
						0.009
					0.044
					0.037
					0.052	0.017
						0.011
						0.016
						0.014
						0.016
					0.04
					0.024
					0.02
						0.005
					0.034
					0.042	0.008
						0.006
						0.008
					0.043
					0.023
						0.026
					0.048	0.006
					0.034	0.007
						0.023
					0.038
						0.024
					0.03
						0.011
						0.09
					0.015
						0.014
					0.022	0.016
					0.021	0.031
						0.015
					0.039
					0.042
					0.024
						0.011
					0.036
					0.036	0.019
					0.018	0.032
					0.018
						0.024
					0.02
					0.028	0.01
						0.008
					0.045
						0.018
						0.012
					0.04
						0.006
						0.026
					0.03
						0.024
					0.0112	0.017
						0.016
					0.0199
					0.0409	0.009
					0.0151
						0.02
					0.0172	0.019
					0.0215	0.015
						0.013
					0.0124	0.012
					0.0113
					0.0183
						0.018
						0.027
						0.015
					0.0221
					0.0167	0.033
					0.0328	0.01
					0.0199
					0.0081	0.029
					0.0323	0.016
					0.0361
					0.0237
						0.019
						0.011
						0.012
					0.0302
					0.0334	0.022
						0.042
					0.0215	0.02
						0.02
						0.02
					0.0264
						0.019
					0.0366
						0.016
					0.0253	0.016
					0.0355
						0.019
					0.0188
						0.01
					0.0253
					0.0145	0.016
					0.019
						0.028
					0.02
					0.023
					0.033
						0.016
						0.013
					0.025
					0.013
					0.011	0.021
						0.017
					0.032
					0.016	0.015
					0.03	0.021
					0.026	0.036
					0.018
					0.031	0.04
					0.017	0.022
					0.032
					0.021
						0.021
					0.021
						0.014
					0.024
						0.03
					0.023
					0.023
					0.018
						0.016
					0.02
					0.019
					0.02
						0.026
					0.009	0.03
					0.025	0.033
						0.015
					0.026
					0.033
						0.009
					0.041
					0.025	0.016
					0.016	0.011
						0.015
						0.023
					0.023
					0.009
					0.024
						0.028
					0.019
						0.023
					0.018	0.017
					0.017	0.011
						0.02
					0.015	0.016
						0.02
						0.015
						0.042
						0.021
					0.006
						0.016
						0.017
						0.023
					0.042	0.02
					0.029
					0.013	0.024
					0.018
						0.018
						0.036
					0.02
					0.02	0.019
						0.013
					0.015	0.023
						0.03
						0.024
					0.018	0.019
					0.013
						0.016
						0.03
						0.016
					0.027
					0.014	0.015
						0.016
					0.02	0.021
					0.026	0.012
						0.015
						0.011
					0.024
					0.025
						0.018
						0.013
					0.033
					0.024
					0.023
					0.028
						0.018
						0.034
					0.025
					0.038	0.03
					0.037
						0.02
					0.025
					0.016	0.016
					0.028
						0.032
					0.012	0.026
						0.018
					0.014
						0.028
						0.031
					0.018
						0.033
					0.021	0.02
					0.025
						0.025
						0.034
					0.016
					0.02	0.013
						0.013
					0.025
					0.022
					0.014
					0.015
					0.04
					0.066
					0.031
					0.032
					0.018
					0.026
					0.036
					0.042
					0.011
					0.016
					0.015
					0.015
					0.021
					0.021
					0.02
					0.03
					0.028
					0.008
					0.019
					0.035
					0.02
					0.035
					0.024
					0.01
					0.037
					0.029
					0.02
					0.009
					0.011
					0.028
					0.013
					0.031
					0.024

## Sheet: Figure 1h
					Module counts per spine
					PSD-95 nanomodule number	Non-synaptic GluA2 module numbers- spines with 1-PSD95 nanomodule	Non-synaptic GluA2 module numbers- spines with 2-PSD95 nanomodule
					1	1
					1	1
					1	1
					1	2
					1	1
					1	2
					1	3
					1	1
					1	1
					1	2
					1	0
					1	0
					1	2
					1	1
					1	1
					1	2
					1	0
					1	0
					1	0
					1	0
					1	1
					1	0
					1	1
					1	3
					1	1
					1	4
					1	2
					1	3
					1	3
					1	6
					1	3
					1	1
					1	2
					1	1
					1	2
					1	0
					1	0
					1	1
					1	0
					1	3
					1	1
					1	2
					1	1
					1	1
					1	2
					1	1
					1	2
					1	1
					1	1
					1	2
					1	3
					1	1
					1	1
					1	0
					1	0
					1	0
					1	1
					1	1
					1	1
					1	0
					1	2
					1	0
					1	1
					1	1
					1	2
					1	1
					1	1
					1	1
					1	0
					1	1
					1	0
					1	1
					1	1
					1	2
					1	1
					1	3
					1	2
					1	0
					1	0
					1	1
					1	2
					1	1
					1	3
					1	2
					1	1
					1	2
					1	1
					1	2
					1	1
					1	0
					1	2
					1	0
					2		2
					2		1
					2		3
					2		1
					2		4
					2		3
					2		4
					2		0
					2		1
					2		2
					2		1
					2		4
					2		0
					2		0
					2		1
					2		3
					2		2
					2		1
					2		3
					2		2
					2		0
					2		2
					2		4
					2		2
					2		2
					2		3
					2		2
					2		0
					2		2
					2		2
					2		2
					2		1
					2		1
					2		0
					2		1
					2		1
					2		0
					2		1
					2		0
					2		1
					2		2
					2		4
					2		4
					2		0
					2		3
					2		2
					2		3
					2		2
					2		1
					2		1
					2		2

## Sheet: Figure 1i
					X	Y1	Y2
					PSD-95 nanomodule count	Synaptic GluA2 module count	Non-synaptic GluA2 module count
					1	1	1
					2	3	2
					1	1	1
					2	3	1
					2	3	3
					1	2	1
					1	1	2
					2	2	1
					2	2	4
					2	2	3
					1	1	1
					2	3	4
					1	1	2
					2	2	0
					2	2	1
					1	1	3
					4	3	3
					2	2	2
					1	1	1
					3	3	3
					2	2	1
					4	3	1
					1	1	1
					2	1	4
					1	1	2
					2	2	0
					3	4	5
					1	1	0
					1	1	0
					1	1	2
					1	1	1
					1	1	1
					1	1	2
					1	1	0
					2	2	0
					1	1	0
					1	1	0
					1	1	0
					1	1	1
					2	0	1
					1	0	0
					1	1	1
					1	1	3
					2	2	3
					1	1	1
					1	1	4
					1	1	2
					1	0	3
					1	0	3
					3	3	8
					1	1	6
					1	2	3
					1	2	1
					1	1	2
					2	1	2
					2	1	1
					2	2	3
					1	0	1
					3	3	4
					5	6	5
					4	5	3
					1	1	2
					1	2	0
					1	1	0
					3	3	3
					3	3	1
					1	1	1
					1	1	2
					2	2	2
					2	2	0
					1	1	1
					3	1	2
					1	1	1
					1	1	0
					1	0	3
					2	1	2
					3	3	1
					4	2	3
					2	2	4
					1	2	1
					1	1	2
					2	1	2
					1	1	1
					1	1	1
					3	3	1
					1	1	2
					1	1	1
					3	3	2
					2	3	2
					1	2	2
					2	3	3
					1	1	1
					2	1	2
					2	1	0
					1	1	1
					1	1	2
					1	1	3
					2	1	2
					1	0	1
					1	1	1
					1	2	0
					1	0	0
					3	2	3
					1	1	0
					2	2	2
					2	3	2
					1	1	1
					2	2	1
					3	1	2
					1	1	1
					1	0	1
					3	2	1
					2	2	1
					1	1	0
					1	1	2
					2	1	0
					2	2	1
					2	2	1
					2	1	0
					2	1	1
					1	0	0
					1	1	1
					1	1	1
					1	1	2
					2	2	0
					1	0	1
					1	0	1
					1	0	1
					2	1	1
					4	3	2
					1	0	0
					1	0	1
					1	2	0
					1	1	1
					1	1	1
					1	1	2
					2	1	2
					1	1	1
					1	1	3
					2	1	4
					1	1	2
					2	2	4
					1	1	0
					2	2	0
					1	1	0
					1	1	1
					1	0	2
					1	1	1
					1	1	3
					1	1	2
					2	2	3
					2	2	2
					1	0	1
					2	2	3
					2	2	2
					1	1	2
					2	2	1
					1	1	1
					3	3	1
					3	3	3
					1	1	2
					1	1	1
					1	1	0
					2	2	1
					2	2	2
					1	1	2
					1	1	0

## Sheet: Figure 2e
		Spine Area vs. Time Summary (Individual spine areas below)
			Control				Potentiated					Non Responsive					MK-801 + APV
		Time (min)	Mean	SEM	N		Mean	SEM	N			Mean	SEM	N			Mean	SEM	N
		0	1.08555	0.0311818	55		1.0115	0.024941	64			0.987712	0.0322568	51			1.08945	0.0296773	79
		6	1.02802	0.0282333	53		0.9478	0.0268059	64			0.99474	0.0229923	51			1.03247	0.0201091	79
		12	1.01748	0.0225638	53		0.989322	0.0251792	64			0.99664	0.0223802	51			0.993117	0.0194783	79
		18	0.92749	0.030688	52		1.02622	0.0253682	64			0.971478	0.0271336	51			0.991238	0.0224	79
		24	0.97325	0.0232245	53		1.00288	0.0265969	64			1.04148	0.0238267	51			0.907975	0.0254011	79
		30	0.948087	0.0343871	52		1.22735	0.0480161	64			1.04028	0.0341723	51			1.05483	0.0405448	77
		36	1.01246	0.0387076	52		1.34073	0.0618044	64			1.00924	0.0359903	51			1.05649	0.0425276	79
		42	0.948782	0.0367931	52		1.29257	0.0531461	64			0.932853	0.0416392	51			1.06038	0.0389553	79
		48	0.953521	0.039607	52		1.35661	0.0670874	64			0.920629	0.0379179	51			1.10691	0.0504776	79
		54	0.934958	0.0375626	53		1.33661	0.0704386	64			0.91946	0.0564031	51			1.08148	0.0429975	79
		60	0.922909	0.0302254	52		1.45977	0.083924	64			0.96377	0.0497262	51			1.02125	0.043204	79
		66	0.99106	0.0461877	53		1.5829	0.072635	64			0.957348	0.0437033	51			1.07829	0.0426402	79
		72	0.988349	0.0411695	52		1.49499	0.0816661	64			0.980006	0.0460717	51			1.08047	0.0388499	79
		78	0.889894	0.0412078	53		1.65757	0.0881305	64			0.995058	0.0422176	51			1.08759	0.042993	79
		84	1.01306	0.047524	52		1.59026	0.0901529	64			1.00372	0.0504801	51			1.02422	0.0460397	79
		90	0.963735	0.0443191	52		1.63151	0.0844163	64			0.967212	0.0486513	51			1.08991	0.0497455	79
		96	0.940367	0.0391299	52		1.68907	0.0935361	64			0.953441	0.0467666	51			1.03793	0.0506229	78
		102	0.983991	0.0459875	53		1.7217	0.0782707	64			0.98319	0.0499612	51			1.01085	0.0476477	77
		108	0.975133	0.0518744	52		1.86562	0.100179	64			1.05437	0.0531325	51			1.03438	0.0530281	77
		114	0.972713	0.0554378	52		1.84733	0.0898412	64			0.973068	0.0442307	51			1.08385	0.0501385	76
		120	0.971836	0.0526287	53		1.87787	0.0912208	64			0.966713	0.0404625	51			1.0687	0.0451956	78
		126	0.941143	0.0608529	52		1.8382	0.0878305	64			1.00817	0.0449648	51			1.09738	0.0480684	77
		132	0.955637	0.0450044	53		1.90832	0.0950471	64			0.98305	0.0535151	51			1.05406	0.0481488	79
		138	0.956644	0.048706	52		1.96765	0.0960421	64			0.954562	0.0465169	51			1.07136	0.0556045	79
		144	0.985999	0.0489096	52		1.89946	0.0932341	64			1.01081	0.0487407	51			1.10149	0.0577021	79
		150	0.974664	0.0466487	53		1.92172	0.100395	64			1.0532	0.0539474	51			1.0731	0.0587197	79
		156	0.948959	0.0491345	52		1.85194	0.0926399	64			1.04766	0.0552416	51			1.07499	0.0583548	79
		162	0.997226	0.0505728	53		1.89777	0.101814	64			1.00368	0.0550214	51			1.03949	0.0543348	79
		168	0.972888	0.0482636	52		1.872	0.0944767	64			1.01587	0.0478686	51			1.06399	0.0552532	79
		174	0.946404	0.0510513	53		1.85169	0.0980937	64			1.03111	0.0535634	51			1.1065	0.0608105	79
		180	0.913789	0.0514923	52		1.90826	0.109909	64			0.975558	0.0462047	51			1.01601	0.0519336	79
		186	0.927073	0.0521073	52		2.01184	0.141297	64			1.03978	0.0451827	51			0.975266	0.0488612	79
		192	0.932028	0.0452667	55		1.93106	0.122194	64			1.06127	0.0444022	51			0.990881	0.0532712	79
		198	0.895636	0.0457869	52		1.91662	0.0974174	64			1.07844	0.0528092	51			0.992756	0.0529373	79
		204	0.959123	0.0538528	53		1.91683	0.0937434	64			1.04232	0.0525282	51			0.995849	0.0467632	79
		210	0.925701	0.0561617	53		1.97418	0.101141	64			1.06696	0.0481784	51			0.977294	0.0512173	79
		Control
		Time (min)	Spine Area (um2)
		0	1.13879	1.09097	1.0651	0.832972	1.00817		1.10051	1.22607	1.01443	0.972875	1.06845	1.05078	0.895044	1.44764	1.26937			0.742747	1.8206	0.963542	1.14404	0.862534	1.11615	1.3107	0.948586	1.12549	1.22371						0.868193	1.25947	1.04996	0.9587	1.16179	1.15472	0.973212	1.03794		1.07271	0.942717	1.11687	0.906306		0.703014
		6	1.59253	1.09097	1.11031	0.889371	1.16258		1.00646	1.50957	1.12337	1.0651	1.23873	1	1.7172	1.31417	1.19033			1.08898	1.02131	1.03733	1.01656	0.804133	0.981863	0.921851	1.14953	1.06201	0.943731						0.942384	1.05394	0.969455	0.893703	0.978558	0.933962	1.06611	1.19217		1.09122	0.908893	0.96506	0.763964		1.15002
		12	0.907473	1.27221	0.925859	1.16703	1.00817		0.912409	0.754786	0.942275	1.15732	1.02504	1	0.670554	0.790554	0.99194			1.18762	1.02131	1.0735	1.14404	1.15004	1.02721	0.971168	0.919398	0.874023	1.15406						0.942384	1.16764	0.995147	1.08463	1.40741	0.933962	1.08823	0.847001		1.09122	1.02891	0.908434	1.27387		1.05249
		18	0.453737	1.09097	1.20434	0.889371	0.929458		0.849242	0.56701	1.01443	0.925859	0.898164	1	0.597668	0.657084	0.635462			0.990329	0	0.999711	0.847682	1.09164	0.892919	0.825114	1.00584	1.12549	0.874078						1.2644	0.870262	1.15615	0.893703	1.10331	1.11226	0.81101	0.883721		1.05419	1.0802	0.984337	0.848649		0.956993
		24	0.907473	0.454869	0.694394	1.22126	0.891614		1.13139	0.942563	0.90549	0.878843	0.769616	0.949219	1.11953	0.790554	0.912895			0.990329	1.13677	0.925926	0.847682	1.09164	0.981863	0.971168	0.97665	0.812988	0.804425						1.06551	0.686589	0.88724	1.21056	0.674464	1.0217	0.995331	0.922889		0.926905	1.06274	1.09759	1.47207		1.085
		30	0.685053	0.817342	0.415913	1.22126	0.814411		0.659742	1.50957	1.01443	0.972875	0.72621	0.949219	1.19534	0.657084	0.714507			1.23791	2.04707	1.11111	0.847682	1.09164	0.892919	0.728376	1.03503	1.06201	0.699262						0.917127	0.962099	0.94205	0.9587	0.674464	0.843396	1.06611	1.11628		0.763742	0.976541	0.927711	0.735135		1.05249
		36	1.82384	1.27221	0.462929	1.38829	0.891614		0.816957	0.942563	0.90549	1.11031	0.597663	1	1.19534	1.05236	1.23063			1.23791	1.70515	0.778356	0.847682	1.03549	0.892919	0.631639	0.832959	0.688477	0.943731						0.96764	0.983965	1.10305	1.27556	1.46979	0.800943	1.29762	1.03794		0.726712	0.736498	1.21084	0.735135		0.894006
		42	0.907473	0.817342	0	0.889371	0.58129		0.659742	0.942563	1.01443	0.925859	0.72621	0.849609	1.04373	0.790554	1.11128			1.04062	0.910302	0.703125	1.0596	1.15004	1.16149	0.728376	0.832959	0.9375	0.559956						0.794002	0.733236	1.21096	1.01963	1.46979	0.75566	1.50553	0.922889		0.763742	0.805237	1.15422	0.708108		0.956993
		48	1.13879	0.7285	0.509946	1.16703	0.929458		0.722908	0.56701	1.0498	0.786618	0.512521	0.699219	1.11953	1.05236	0.99194			0.990329	0.910302	0.814525	0.932119	1.20845	0.892919	0.679059	0.948586	0.9375	0.874078						0.694554	0.778426	1.13046	0.446852	1.28655	1.11226	1.45982	1.03794		0.836644	0.668849	1.15422	0.792793		0.989502
		54	0.907473	0.636105	1.29656	1.16703	0.735695		0.880124	0.659057	0.977646	0.74141	0.9399	0.75	1.04373	1.05236	0.951643			0.793037	0.683837	0.703125	0.890728	1.20845	0.715033	0.679059	1.12034	1.43799	0.838569						0.719811	0.915452	0.94205	1.01963	0.920078	1.15472	1.43623	1.30722		1.03568	0.600109	1.09759	0.623423		0.956993
		60	0.685053	0.7285	0.74141	0.832972	0.69785		0.722908	1.22607	0.977646	0.833635	0.641068	0.949219	0.822157	0.918891	0.872598			0.793037	0.794849	0.778356	1.14404	1.2646	0.66969	0.777693	0.891334	0.812988	0.979241						0.743489	1.14431	1.23837	0.446852	0.8577	0.933962	1.52912	1.34639		0.872517	0.651391	1.07831	0.65045		1.05249
		66	0	1.00213	0.833635	1.27766	0.735695		0.755194	1.60162	1.0498	0.694394	0.983306	0.75	1.04373	0.790554	1.19033			0.59381	1.13677	0.703125	0.932119	1.49596	0.758633	0.777693	0.948586	1.49902	1.11855						0.794002	0.962099	1.50728	1.08463	0.795322	1.0217	1.50553	1.03794		1.09122	0.617567	1.09759	0.708108		0.989502
		72	0.685053	0.817342	0.74141	1.16703	0.658492		0.722908	1.60162	0.868704	0.833635	0.597663	0.650391	1.11953	1.1807	0.99194			0.841393	1.25222	0.62934	0.890728	1.323	0.715033	0.971168	0.919398	0.812988	0.838569						0.917127	0.962099	1.34456	1.01963	1.46979	0.933962	1.82993	1.153		0.963934	0.428805	0.984337	0.848649		1.11751
		78	0.453737	0.7285	0.555154	0.611714	0.658492		0.755194	1.69735	0.868704	0.972875	0.555927	0.599609	0.895044	0.790554	1.07099			0.692456	0.794849	0.593171	1.0596	1.49596	0.624346	0.631639	0.832959	1.31348	0.559956						0.893449	0.755102	1.10305	1.14963	1.40741	1.2	1.48194	1.03794		0.926905	0.531369	0.908434	0.962162		0.861497
		84	1.82384	0.547264	0.415913	0.611714	0.58129		0.94329	1.69735	0.90549	0.833635	0.427379	0.800781	0.746356	1.05236	1.30967			1.04062	1.36323	0.703125	1.14404	1.20845	0.847576	0.921851	0.775707	1.12549	1.11855						0.868193	0.825073	1.26406	0.893703	1.16179	1.0217	1.29762	1.07711		0.945419	0.582651	0.984337	0.763964		0.926515
		90	1.82384	0.909737	0.323689	1	0.735695		0.94329	1.69735	0.90549	0.878843	0.427379	0.800781	1.26822	0.523614	1.07099			0.990329	0.452931	0.444155	0.804636	1.20845	0.715033	0.485584	0.689268	0.9375	1.04889						0.917127	0.778426	1.13046	1.01963	0.978558	0.979245	1.20472	0.807834		0.836644	0.753955	1.19277	0.906306		1.3085
		96	1.13879	1.00213	0.415913	0.889371	0.58129		0.880124	1.22607	0.977646	0.878843	0.383973	0.550781	0.670554	0.523614	1.07099			1.18762	1.13677	0.666956	1.31457	1.55211	0.758633	0.534901	0.804894	1.31348	0.943731						0.81768	0.870262	1.02255	0.767773	1.40741	0.933962	1.15753	0.962056		0.781099	0.736498	0.908434	0.990991		0.989502
		102	1.82384	0.909737	0.509946	0.832972	0.504087		1.06962	1.31811	0.942275	0.833635	0.470785	0.699219	0.970845	0.657084	1.30967			1.23791	0.683837	0.51794	1.14404	1.43756	0.803976	0.436267	0.661203	1.43799	0.768916						0.917127	0.778426	1.13046	1.46649	1.40741	1.33302	1.22831	1.03794		0.763742	0.565194	0.795181	0.565766		1.24551
		108	1.59253	0.817342	0.415913	1.11063	0.387526		1.10051	1.60162	1.01443	0.786618	0.555927	0.550781	0.746356	1.31417	0.793552			0.940039	1.8206	0.62934	1.4404	1.2646	0.847576	0.777693	0.862146	1.18652	0.874078						0.768745	0.434402	1.21096	0.572783	1.22417	1.15472	1.15753	0.998776		0.781099	0.771413	0.813253	0.763964		0.989502
		114	2.5089	1.00213	0.231465	0.943601	0.58129		1.13139	1.41384	1.0498	0.694394	0.555927	0.5	1.11953	1.31417	0.951643			1.18762	0.910302	0.593171	1.22848	1.61051	0.715033	0.485584	0.661203	1.00098	1.01338						0.719811	0.664723	1.10305	1.21056	0.978558	1.3783	1.22831	1.07711		0.726712	0.856519	0.775904	0.565766		0.861497
		120	2.04626	1.00213	0.231465	0.832972	0.735695		1.22684	1.88512	1.19553	0.786618	0.470785	0.849609	0.895044	1.44764	0.753255			1.04062	2.04707	0.62934	1.35596	1.15004	0.66969	0.582322	0.891334	0.9375	0.385141						0.669298	0.733236	1.13046	0.637779	1.40741	0.888679	1.20472	0.998776		0.926905	0.753955	0.775904	0.594595		0.926515
		126	2.96263	1.00213	0.509946	0.776573	0.735695		1.19455	1.7894	1.08659	0.60217	0.470785	0.800781	0.670554	1.57597	0.635462			0.891683	0.226465	0.407986	1.01656	1.2646	0.758633	0.631639	0.718455	1.25	0.629609						0.794002	0.594752	1.15615	0.446852	1.53216	0.888679	1.29762	0.614443		0.926905	1.11402	0.719277	0.877477		0.926515
		132	1.37011	1.00213	0.833635	0.832972	0.735695		1.13139	1.7894	1.0498	0.833635	0.342237	0.800781	0.970845	1.05236	0.872598			1.08898	1.36323	0.740741	1.27152	1.43756	0.758633	0.728376	0.689268	0.749512	0.943731						0.669298	0.572886	1.02255	0.572783	1.83626	1.3783	1.25043	1.30722		0.836644	0.702673	0.775904	0.792793		0.894006
		138	2.27758	0.909737	0.833635	1.27766	0.620648		1.06962	1.03829	1.0498	0.972875	0.597663	0.849609	0.822157	1.44764	0.595164			1.2882	0.568384	0.444155	1.10265	1.323	0.758633	0.874431	0.832959	0.749512	0.874078						0.694554	0.549563	1.02255	0.702776	1.34893	1.11226	1.22831	0.922889		0.709354	0.651391	0.624096	0.792793		0.989502
		144	2.5089	1.09097	0.694394	0.943601	0.852256		1.13139	1.60162	1.08659	0.694394	0.641068	0.800781	0.746356	1.1807	0.516119			1.4352	0.794849	0.555556	1.0596	1.323	0.981863	1.02049	1.06309	1.25	0.768916						0.743489	0.686589	0.94205	0.637779	1.16179	1.2	1.20472	1.23133		0.545034	0.753955	0.7	0.848649		1.3085
		150	2.27758	1.09097	0.647378	1.05423	1.00817		1.06962	1.50957	1.30447	0.878843	0.641068	0.75	1.04373	1.1807	0.793552			1.63443	0.115453	0.481771	1.01656	1.37915	0.758633	0.921851	1.12034	1.12549	0.768916						0.694554	0.733236	0.969455	1.01963	1.28655	1.29057	1.13541	1.03794		0.454773	0.617567	0.719277	0.708108		0.637995
		156	1.13879	0.454869	0.647378	1.22126	0.814411		0.880124	1.50957	1.08659	0.694394	0.597663	0.650391	1.11953	1.83778	0.714507			1.48549	1.5897	0.593171	1.14404	1.55211	0.357517	1.16464	1.06309	0.9375	0.524447						0.743489	0.641399	1.15615	1.01963	1.40741	1.2	1.08823	0.768666		0.344841	0.342608	0.56747	0.708108		0.703014
		162	2.04626	0.7285	0.60217	1.05423	0.735695		0.816957	1.50957	0.868704	0.786618	0.684474	0.849609	0.670554	1.57597	0.83385			1.18762	0.910302	0.444155	1.31457	1.55211	0.624346	0.921851	0.832959	1.12549	0.488937						0.694554	0.664723	1.21096	1.08463	1.16179	1.0217	1.18113	0.729498		0.582064	0.411348	0.681928	0.877477		0.703014
		168	1.59253	0.7285	0.509946	1.11063	0.541932		0.816957	1.88512	0.977646	0.833635	0.769616	0.849609	1.04373	0.657084	0.635462			1.08898	1.25222	0.666956	1.22848	1.66667	0.268573	1.02049	0.804894	1.06201	0.488937						0.794002	0.733236	1.56038	0.893703	1.34893	1.06698	1.15753	0.922889		0.90839	0.445172	0.662651	0.735135		0.79851
		174	2.04626	0.7285	0.833635	1.27766	0.775053		0.786075	1.13034	0.977646	0.786618	0.641068	0.650391	0.670554	0.790554	0.554867			1.4352	0	0.407986	1.27152	1.323	0.357517	0.679059	0.718455	1.00098	0.909588						0.868193	0.526239	1.29146	0.828707	1.04094	1.33302	1.27402	1.03794		0.582064	0.411348	0.756627	0.962162		0.575008
		180	0	0.454869	0.647378	1.27766	0.852256		0.786075	1.60162	1.0498	0.694394	0.72621	0.699219	1.49271	1.05236	0.67421			1.08898	0.452931	0.593171	1.01656	1.49596	0.357517	1.26328	0.747643	0.688477	0.699262						0.546172	0.618076	1.39937	0.767773	1.65302	1.0217	1.20472	0.962056		0.436258	0.548827	0.510843	0.735135		0.670505
		186	1.13879	0.181237	0.74141	1.38829	0.658492		0.849242	1.60162	0.761177	0.833635	0.769616	0.800781	0.822157	0.261807	0.516119			0.940039	0.115453	0.481771	1.14404	1.49596	0.357517	0.825114	0.689268	1.25	0.943731						0.81768	0.526239	1.15615	0.637779	1.22417	1.24528	1.31974	1.07711		0.545034	0.497545	0.56747	0.877477		0.926515
		192	0.453737	0.181237	0.833635	0.889371	0.620648		0.816957	1.60162	0.796548	0.786618	0.811352	0.900391	1.11953	1.05236	0.595164			0.940039	0.794849	0.555556	0.975166	1.72507	0.758633	0.921851	0.891334	1.12549	0.804425						0.768745	0.594752	1.39937	0.828707	1.10331	1.42359	1.01892	0.729498		0.636451	0.360065	0.624096	0.906306		0.861497
		198	1.13879	0.636105	0.415913	0.943601	0.69785		0.786075	1.22607	0.761177	0.694394	0.9399	0.949219	0.670554	1.05236	0.714507			1.08898	0.115453	0.332755	0.763245	1.55211	0.66969	0.582322	0.689268	0.9375	1.25922						0.595107	0.594752	1.47987	0.702776	1.59064	1.42359	1.04252	0.847001		0.636451	0.428805	0.606024	1.16036		0.766001
		204	2.5089	0.7285	0.60217	1.11063	0.541932		0.816957	1.31811	0.868704	0.647378	0.72621	0.75	0.895044	1.05236	0.516119			1.38685	0.341918	0.407986	1.10265	1.66667	0.758633	0.728376	0.747643	1.18652	0.768916						0.644041	0.686589	1.26406	0.9587	1.53216	1.2	1.41263	0.922889		0.926905	0.39389	0.491566	0.848649		0.605486
		210	1.82384	0.636105	0.555154	1	0.58129		0.94329	1.31811	0.761177	0.786618	0.811352	0.699219	1.04373	0.790554	0.475821			0.742747	0	0.444155	0.932119	1.78347	1.11615	0.485584	0.775707	1.75049	0.768916						0.743489	0.664723	1.42678	0.828707	1.46979	1.2	1.22831	1.07711		0.854002	0.291326	0.321687	0.763964		0.828987
		Potentiated
		Time (min)	Spine Area (um2)
		0	0.94218	1.06404	0.954598	1.03748	0.883459	0.999612	1.17462	1.01577	0.732593	1.05553	1.09257	1.04065	1.15763			1.22115	0.980095	0.819536	1.12565	0.904486	1.18664	1.21281				0.836581	0.9817	0.960929	0.811673	0.825834	1.09359	1.10217	0.996428	1.03083	0.903025	0.918301	0.816389	0.805785	1.01589	0.769704
		6	0.973378	1.10187	0.954598	1.03748	0.733083	1.09084	1.37563	1.01577	0.732593	0.78039	1.04952	0.990244	0.771757			0.524944	0.945478	0.819536	0.713351	0.819465	1.00691	1.26132				0.931564	1.0122	0.879972	1.01489	1.48756	1.05606	1.10217	0.955601	0.968775	0.834075	0.764706	1.49107	1.04855	0.977371	0.912869
		12	1.00666	0.748865	1.09139	0.94451	0.883459	0.819099	0.785176	1.08534	1.09996	0.897949	0.713132	1.11707	1.28079			0.815339	1.08178	1.12031	1.02094	1.10166	1.00691	0.656533				1.0643	1.16088	0.906371	1.03261	0.907888	0.858358	0.845926	1.01557	1.0008	1.04093	1.1732	1.10598	0.927169	1.16514	0.889778
		18	0.94218	0.983359	0.864377	0.99026	1.32519	1.09084	1.27513	0.797774	1.20034	1.32816	1.13563	0.887805	0.89491			1.16158	1.04717	1.16446	1.73429	1.24276	0.864055	0.960543				0.969313	1.0122	1.12636	1.07042	0.992589	0.820821	0.949409	0.896912	1.09287	1.07651	0.918301	1.05669	0.968492	1.01589	1.0822
		24	1.13561	1.10187	1.13504	0.99026	1.17481	0.999612	0.389447	1.08534	1.23452	0.937969	1.00915	0.964228	0.89491			1.27699	0.945478	1.07616	0.405759	0.931621	0.935484	0.908797				1.19825	0.833016	1.12636	1.07042	0.78613	1.17117	1.00033	1.13549	0.906725	1.14546	1.22549	0.529883	1.25	0.82571	1.34544
		30	1.20216	1.45739	1.13504	1.33707	1.46616	1.21118	0.979899	1.37755	1.16617	0.78039	1.09257	0.964228	1.15763			1.33656	1.11424	1.25	0.922775	1.29884	1.07834	2.67464				1.19825	1.42775	0.93453	1.53119	1.73637	1.52402	1.02497	1.45445	1.65532	1.63256	1.22549	1.58657	1.12862	2.33028	1.4178
		36	1.03993	2.44075	0.908033	1.05962	0.733083	0.848214	1.27513	1.22913	1.20034	1.32816	2.43811	1.1935	1.66667			1.33656	1.11424	1.33554	1.43325	1.21382	1.25806	3.48318				0.951047	1.93481	0.797254	1.65997	1.44521	1.52402	1.07753	1.25542	1.1249	1.49244	1.37908	0.961183	0.927169	1.88012	1.68257
		42	1.33112	1.53555	1.22817	0.94451	1.17481	1.09084	0.100503	1.22913	2.16788	1.09305	1.8057	1.34472	1.28079			1.51154	1.68975	1.46523	1.12565	1.07272	1.00691	1.46507				0.817097	1.93481	1.12636	1.43904	0.992589	1.36637	1.33377	1.494	1.21897	0.971975	1.68301	2.74184	1.20868	1.23977	1.68257
		48	1.46215	1.3767	1.68219	0.760035	2.05827	1.09084	0.100503	0.797774	1.06792	1.01551	1.84876	0.887805	1.15763			1.04617	1.48637	0.689845	1.02094	1.15774	1.07834	1.46507				1.0643	2.14258	1.20908	1.01489	1.19905	1.6016	1.61629	1.23501	1.59327	0.798488	2.03922	2.79113	2.33988	0.977371	1.89809
		54	1.75333	1.22037	1.86263	0.94451	1.90789	1.30241	0.389447	0.867347	1.16617	0.857929	2.14209	1.16748	0.771757			1.10573	1.14885	0.689845	1.63613	1.07272	0.97235	0.556274				1.4832	2.14258	1.70362	1.34688	1.19905	1.6016	1.81997	1.25542	1.28103	0.867438	2.2451	3.99261	2.33988	1.3144	1.89809
		60	1.94884	0.864851	2.08964	0.829398	1.75752	1.24224	1.37563	1.37755	1.13413	0.857929	2.47847	1.85366	1.79803			1.16158	1.58806	0.645695	0.713351	1.01664	0.864055	0.604787				1.3115	2.35036	1.92362	1.34688	1.36315	1.67918	1.46189	1.494	1.34307	0.971975	1.8366	3.65681	3.14566	1.65383	2.16287
		66	2.01331	1.85073	1.72584	1.01387	2.79135	1.21118	0.48995	1.95733	1.7343	2.30365	3.06781	2.03089	1.41215			0.986597	1.8585	1.16446	0.818063	1.27171	1.07834	0.808538				1.27375	1.9939	2.28089	1.21692	1.69402	1.6016	1.71813	1.29497	1.59327	1.80605	1.37908	3.70302	2.37862	1.65383	1.99507
		72	1.91556	1.45739	1.81607	0.829398	3.08271	1.33346	0.979899	1.88312	2.00128	2.22611	2.10172	2.13171	1.66667			2.09233	1.4193	1.20585	1.22382	1.18669	0.97235	0.756792				1.55869	1.90431	2.17001	1.01489	2.35574	1.36637	1.81997	1.494	1.68735	1.3879	0.866013	3.94332	2.90289	1.46606	1.875
		78	2.07779	2.32224	1.40861	0.783648	4.3985	1.27329	1.0804	1.8089	2.23409	2.49875	1.89182	1.93008	1.41215			2.38273	1.99264	1.59492	0.922775	1.21382	1.2235	0.808538				1.57818	2.82692	2.41816	1.16257	1.98253	2.14965	1.41097	1.494	1.28103	1.59698	1.63399	3.84781	3.30579	1.72846	1.65794
		84	1.94884	1.65406	1.68219	1.12898	3.22368	1.33346	1.0804	2.46289	2.46689	2.46123	3.23466	1.87805	1.28079			3.02308	2.12895	1.98124	1.02094	1.35492	1.18664	1.61708				1.19825	2.26268	2.00634	1.23582	2.14928	1.75926	1.43561	1.41363	1.4992	1.21441	1.4281	4.18361	2.70145	1.65383	1.70566
		90	2.01331	2.4004	1.49884	0.968123	3.08271	1.54503	1.76507	2.38868	2.03332	1.87344	2.94134	1.77724	1.5353			3.66344	1.78927	1.33554	1.02094	1.63893	1.36636	2.57439				1.17876	1.9939	2.00634	1.18029	1.90048	1.52402	1.20565	1.59352	1.4992	1.45907	1.22549	3.8971	2.90289	1.50217	1.77802
		96	1.98003	2.20373	1.72584	0.875148	3.22368	1.30241	0.295226	2.17069	2.16788	2.10855	2.9817	1.95447	2.30706			3.5443	2.19602	1.89569	0.713351	1.21382	1.29493	3.53493				1.34925	1.84522	2.19817	1.03261	1.61196	1.56156	1.15473	1.33452	1.28103	1.42349	1.48039	4.03882	2.21849	1.46606	1.7303
		102	2.04659	3.18961	1.49884	1.40496	2.19925	1.4538	1.37563	2.2449	1.83469	1.87344	2.05866	1.80163	2.1757			2.67312	2.12895	2.19647	1.53141	1.41281	1.18664	3.33118				1.42596	2.08349	2.25273	1.53119	2.06723	1.71922	1.10217	1.35494	1.18695	1.1121	1.78431	3.79852	2.33988	1.42754	1.82728
		108	2.20882	3.73928	1.77241	1.61305	3.22368	1.66731	1.86558	2.38868	2.23409	2.26613	2.68838	2.33496	1.79803			2.67312	2.05971	1.33554	1.22382	2.03328	1.36636	4.69599				1.34925	2.35036	1.95002	1.38351	1.69402	1.71922	1.35841	1.31411	1.28103	1.94395	2.55229	4.3777	1.49277	2.18103	2.09052
		114	2.17554	3.54261	1.81607	1.49793	2.93233	1.66731	1.57035	2.38868	2.43486	1.91346	2.22551	2.33496	1.5353			2.61727	1.7222	1.85154	1.73429	1.55391	1.25806	3.58344				1.42596	2.32177	1.89546	1.29135	2.10694	2.06957	1.41097	1.41363	1.21897	1.28559	2.2451	4.61799	2.17717	1.76697	2.37993
		120	1.98003	3.77963	1.5454	1.63518	3.52444	1.97011	1.17462	1.8089	2.53524	2.10855	3.19429	2.10732	1.5353			2.90767	1.82389	1.85154	2.04189	2.28835	1.36636	4.03946				1.34925	2.0244	2.17001	1.38351	1.94283	1.75926	1.41097	1.13549	1.59327	1.66593	2.7549	3.94332	1.8156	1.5792	1.75493
		126	1.98003	3.22743	1.40861	1.61305	2.34962	1.78765	1.37563	2.2449	2.1337	1.95348	2.64801	2.13171	2.05254			2.90767	2.36478	1.98124	1.63613	2.28835	1.15207	4.19146				1.17876	1.72703	2.3636	1.18029	2.23134	1.56156	1.20565	1.11508	1.34307	1.18105	2.14379	3.94332	1.61157	1.69234	1.7303
		132	2.75998	3.26778	1.36205	1.49793	3.37406	1.87888	1.86558	2.46289	2.53524	2.30365	2.39505	2.0813	1.66667			3.25391	1.92557	1.59492	1.63613	1.92113	1.3318	4.0912				1.19825	1.66603	2.39	1.18029	2.10694	1.6016	1.38469	1.11508	1.56325	1.18105	2.2451	4.3777	1.69422	1.50217	1.99507
		138	2.30449	3.0711	1.5454	1.19835	3.37406	1.57609	1.86558	2.53247	2.03332	2.06853	3.86437	2.15772	2.1757			3.48846	2.33016	1.98124	1.83901	2.28835	1.54608	4.49224				1.25426	1.81472	2.39	1.18029	3.26363	1.6016	1.56373	1.51442	1.6253	1.59698	1.9902	3.41343	2.33988	1.61531	2.01817
		144	2.5	3.10893	1.95285	1.26771	3.52444	1.87888	1.17462	2.38868	2.33447	1.7959	3.19429	1.93008	1.28079			3.66344	2.12895	1.93985	1.73429	2.57055	1.3318	4.0912				1.27375	1.07129	2.00634	1.43904	2.23134	1.52402	1.10217	1.53355	1.59327	1.18105	1.48039	3.60752	3.22572	1.61531	1.65794
		150	2.17554	4.13263	1.58906	1.22048	3.22368	1.72748	1.37563	2.89425	2.73387	1.75838	3.10818	1.75122	1.66667			3.19806	1.82389	2.24062	1.83901	2.11831	1.11521	3.98771				1.25426	1.10179	1.97818	1.32798	2.14928	1.75926	1.20565	1.53355	1.34307	1.3879	1.68301	3.55823	2.21849	1.61531	1.80265
		156	2.24002	3.50227	1.63562	1.17473	2.4906	2.06134	1.46985	2.75046	2.70184	2.42121	2.47847	2.25854	1.5353			3.25391	1.7222	1.72185	1.43325	2.73878	1.3318	4.03946				1.25426	1.69653	2.08905	1.16257	1.94283	1.67918	1.00033	1.33452	1.43715	1.35454	1.48039	4.18361	1.37138	2.78045	1.70566
		162	2.37105	3.73928	1.13504	1.08323	3.08271	2.03028	1.17462	2.96846	2.66766	2.57629	2.01561	2.31057	1.5353			3.19806	1.58806	2.37031	1.94372	2.82381	1.15207	4.23997				1.17876	1.51735	1.78634	1.08814	2.51985	1.28879	1.10217	1.41363	1.7494	1.28559	1.73529	4.18361	1.8156	1.8416	1.49015
		168	2.5	2.9526	1.27183	1.1526	3.08271	1.99922	1.9598	2.89425	3.26783	2.30365	2.43811	2.23415	1.66667			3.37304	1.68975	1.81015	1.43325	2.37156	1.11521	4.0912				1.15928	1.34007	2.14361	1.60444	2.10694	1.44645	1.56373	1.59352	1.68735	1.77046	2.2451	4.2329	1.77428	1.27829	1.53787
		174	2.4688	3.77963	1.36205	1.49793	3.81579	1.78765	1.27513	3.04267	3.10124	2.30365	2.52153	2.28455	1.41215			3.5443	1.89096	1.766	1.73429	2.68271	1.04378	4.13971				1.42596	1.04079	1.3182	1.25473	1.73637	1.36637	1.81997	1.69303	1.56325	1.1121	1.5817	3.84781	1.29132	1.16514	1.65794
		180	2.66223	3.73928	0.998254	1.2441	3.37406	1.93905	1.46985	2.53247	2.83426	2.18609	2.01561	2.31057	1.66667			3.71929	1.8585	2.4117	1.02094	2.54161	1.18664	4.23997				1.3115	1.30957	2.5836	1.1992	2.23134	1.36637	1.81997	1.71345	1.84347	1.28559	1.48039	4.08811	1.33006	1.69234	1.94735
		186	2.66223	3.3056	1.49884	0.99026	8.21429	1.57609	2.25502	2.82468	2.96668	2.14857	2.14209	2.20813	2.43842			2.90767	1.7222	1.89569	1.53141	2.37156	1.18664	4.69599				1.17876	1.60694	2.50088	1.1992	2.35574	1.67918	1.51281	1.43404	1.4992	1.49244	1.52941	3.75231	1.20868	1.80308	1.70566
		192	2.4688	3.34594	1.63562	1.01387	5.72368	1.87888	2.35553	2.46289	3.03503	2.34367	2.35199	2.0813	1.79803			2.90767	1.78927	2.24062	1.83901	2.51266	1.18664	4.13971				0.969313	1.25048	2.39	1.16257	1.98253	1.01602	1.53909	1.13549	1.1249	1.25	1.68301	4.2329	1.00723	1.052	1.65794
		198	2.5	3.46445	1.31839	1.03748	3.96617	1.90994	1.27513	2.53247	3.03503	2.34367	2.10172	2.15772	1.92118			3.77885	1.55344	2.15508	2.04189	2.06223	0.97235	3.98771				1.38821	1.07129	1.73178	1.21692	2.76866	1.32883	1.30749	1.11508	1.56325	1.83941	1.3268	4.2329	2.17717	1.76697	2.0428
		204	2.17554	3.50227	1.68219	1.17473	3.52444	1.93905	2.15452	2.89425	2.76805	2.42121	2.05866	2.10732	2.43842			3.71929	1.48637	2.19647	2.24476	2.11831	1.15207	4.29172				1.14101	1.0122	2.14361	1.3646	2.35574	1.44645	1.25657	1.19546	1.21897	1.52802	1.3268	3.60752	1.9344	1.5792	1.85037
		210	2.37105	3.85779	1.63562	1.10537	3.96617	2.30396	2.35553	2.82468	2.73387	2.42121	2.18514	2.18374	1.79803			4.24423	1.82389	2.75662	2.04189	2.31548	1.15207	4.59573				1.21651	1.54785	2.03274	1.18029	2.48015	1.21121	1.12845	1.25542	1.3751	1.63256	1.22549	3.46272	2.05579	1.80308	1.94735
		Non-Responsive
		Time (min)	Spine Area (um2)
		0	0.945537	1.09249	1.02908	0.962466		1	1.05192	0.968775		1.25167	1.04035	1.02431	1.35722	0.770179	1.0262	0.953107	0.708522	1.01483	1.37266	0.651042											1.31007	0.794723	0.959184	0.906188	1.04559	0.812375	0.881939	1.09942	1.08282	0.703242	1.13201	0.966394	0.922044	0.756025	0.881623	0.929712	0.78716
		6	1.14221	0.992787	0.992731	0.920912		1	1.00135	0.968775		1.30174	0.982969	1.17477	0.931053	1.10598	0.909753	1.07129	1.14221	1.01483	0.972774	1.34115											0.562313	0.842216	0.959184	0.968064	0.954407	0.906188	0.856919	0.961988	0.929543	1.26584	1.13201	0.853769	1.05111	0.79408	0.9177	0.810863	1.04885
		12	1.10187	1.12643	0.992731	1.00402		1.29434	1.05192	0.968775		0.884513	1.06997	0.933642	1.01791	0.961183	1.13537	1.04079	1.18003	1.01483	0.75156	1.05729											1.22034	0.892876	0.80102	0.750499	1.42857	1.03194	0.955434	0.915205	1.08282	1.07731	1.04702	1.1099	0.873516	0.756025	0.847802	0.839617	1.04885
		18	0.786687	0.927026	0.992731	1.10858		0.70566	1.05192	0.906725		0.67757	0.866346	0.993441	0.846906	1.05669	0.567686	1.0122	1.06404	0.940686	1.01815	1.05729											1.12463	0.991029	0.80102	1.09381	0.571429	1	0.905395	1.32749	1.04574	1.21795	1.04702	0.966394	0.905524	1.34968	1.23563	0.929712	0.78716
		24	1.0237	0.861264	0.992731	1.00402		1	0.842886	1.18695		0.884513	1.04035	0.873843	0.846906	1.10598	1.36099	0.922608	0.905194	1.01483	0.884855	0.893229											0.939182	1.28865	0.80102	1.09381	1.52584	1.06188	1.02893	1.00877	0.929543	0.703242	0.905967	1.22253	1.09964	1.27104	1.19955	1.1099	1.18074
		30	1.33888	0.861264	0.674693	0.962466		1.35472	1.05192	0.906725		0.67757	1.35876	1.05324	0.974484	1.20148	0.909753	1.13038	1.41705	1.08434	1.32728	1.17969											0.84347	1.1905	1.67857	1.18762	0.474164	1.18762	1.37138	0.687135	0.929543	1.03242	0.735986	0.881017	1.14817	1.07315	0.9177	1.38019	1.14724
		36	0.82703	0.960967	0.497501	1.00402		1.70943	1.15644	0.844676		0.834446	1.06997	1.02431	1.10206	1.05669	1.0262	0.833016	1.45739	1.08434	1.01815	1.05729											0.84347	1.38681	0.397959	1.06188	0.571429	0.844311	0.955434	0.961988	0.773795	1.12519	0.820976	0.824705	0.954053	1.66935	1.09357	1.14057	0.98395
		42	0.708522	0.72762	0.497501	0.879357		1.17736	1.10587	0.7506		0.991322	0.751573	1.02431	1.35722	0.674677	0.909753	0.625238	0.945537	0.653383	1.23937	0.854167											0.939182	0.943536	1.91837	0.938124	0.285714	0.906188	0.808444	0.777778	0.929543	0.79601	0.84991	1.33697	1.30924	1.07315	0.70575	0.870288	0.950454
		48	0.786687	0.827323	0.461154	0.690349		0.826415	1.05192	0.656525		1.35514	0.80896	0.933642	1.78067	0.961183	0.684134	0.71483	1.22037	0.653383	1.06353	1.05729											1.12463	1.23799	1.52041	0.844311	0.668693	0.780439	0.68491	0.824561	0.966625	0.984539	0.84991	0.768392	1.08312	1.03256	0.881623	0.929712	0.98395
		54	0.66818	0.6958	0.497501	0.774799		0.943396	0.738368	0.81265		0.730975	0.664569	0.873843	1.9924	0.720887	0.451237	0.446054	1.29854	0.866543	1.28474	1.05729											0.658026	0.842216	0.877551	0.62475	0.382979	0.688623	0.8319	1.05263	0.657602	2.85785	0.764919	0.626703	1.24523	0.953911	0.70575	0.780192	0.688765
		60	0.748865	0.562155	0.497501	0.899464		1.23774	0.630479	0.7506		1.04139	0.866346	0.873843	2.24484	1.34627	0.684134	0.505147	1.26072	1.08434	1.15145	0.893229											0.84347	1.04169	0.959184	0.718563	0.285714	0.874251	0.8319	0.871345	0.852905	0.751122	0.962025	0.910082	0.922044	1.1518	1.2717	0.839617	1.11375
		66	0.708522	0.795503	0.531577	0.920912		1.4717	1.00135	0.686549		1.14486	1.24213	1.3561	1.39794	1.39556	0.909753	0.594739	1.18003	0.722892	1.15145	0.8125											0.562313	1.13984	0.561224	0.750499	0.382979	0.968064	1.17592	0.915205	0.773795	1.07731	0.905967	0.370572	0.873516	0.834672	0.847802	0.929712	0.916957
		72	0.983359	0.6958	0.745116	1.10858		1.53208	0.684423	0.718575		1.35514	1.04035	1.08411	1.69381	1.01047	1.0262	0.417461	1.0237	0.722892	1.46058	1.05729											0.939182	1.23799	1.52041	0.59481	0.571429	1.15569	1.12588	1.00877	0.657602	0.936658	0.707052	0.483197	1.18018	1.66935	1.62345	0.720767	1.21214
		78	0.708522	1.22613	0.885961	0.879357		1.06038	0.630479	0.844676		1.45861	1.53091	1.23457	1.52552	1.30006	1.13537	0.594739	1.14221	0.797034	1.06353	0.893229											0.939182	1.04169	1.67857	0.718563	0.954407	0.938124	1.1509	1.23684	0.657602	0.936658	0.905967	0.483197	0.72793	0.756025	0.987599	0.720767	0.916957
		84	1.14221	1.06067	0.958655	1.15148		1.12075	0.630479	1.0008		0.991322	1.64754	1.80749	1.73724	0.720887	1.25182	0.327869	1.73222	1.01483	1.19682	1.01562											1.22034	1.09235	0.877551	0.656687	0.474164	0.688623	0.905395	1.19006	0.697157	0.79601	0.877034	0.199818	0.922044	1.86723	0.70575	0.780192	1.14724
		90	1.22037	0.960967	0.922308	1.10858		0.826415	0.630479	0.7506		1.19826	1.12736	1.41589	1.60966	0.816389	1.70306	0.625238	1.33888	1.15848	1.23937	0.976563											0.658026	0.794723	1.04082	0.718563	0.668693	1.18762	0.856919	1.32749	0.889988	1.07731	0.764919	0.568574	0.840475	1.1112	0.459977	0.810863	0.950454
		96	1.06404	1.02673	1.27669	1.00402		0.943396	0.893459	0.8747		1.14486	1.30137	1.56636	1.52552	0.865681	1.59389	0.327869	1.06404	1.08434	1.32728	1.05729											0.562313	0.991029	1.04082	0.718563	0.474164	0.844311	0.856919	1.14328	0.504326	0.84389	0.84991	0.312443	0.808467	2.02706	0.777903	0.839617	0.852059
		102	1.22037	0.795503	1.02908	0.962466		0.826415	1.47337	0.906725		1.51202	1.61792	1.80749	1.27036	0.576094	1.47744	0.446054	1.29854	0.940686	1.46058	1.01562											1.02891	0.842216	0.719388	0.718563	0.571429	0.906188	1.00391	1.09942	0.580964	0.84389	0.792043	0.199818	1.11513	1.19239	1.8354	0.6	1.04885
		108	1.22037	1.2919	1.20627	0.942359		0.943396	1.42279	0.7506		1.19826	2.02332	1.65702	1.44137	0.576094	1.25182	0.238277	1.45739	1.08434	1.32728	1.38281											1.12463	0.892876	1.04082	0.718563	0.097264	1.18762	0.881939	1.23684	0.464771	0.891771	0.934901	0.939146	0.824987	0.913319	2.01353	0.810863	1.47592
		114	1.14221	1.2919	1.38346	0.942359		1	0.842886	0.844676		1.56208	1.64754	1.38503	1.18621	0.434381	1.36099	0.386961	1.65406	0.797034	0.884855	1.30208											1.12463	0.892876	0.719388	0.62475	0.382979	0.968064	0.955434	1.14328	0.309023	1.03242	0.905967	0.483197	0.922044	0.953911	1.48365	0.661342	1.31054
		120	1.18003	0.960967	1.38346	0.942359		0.883019	1.05192	0.844676		1.09479	1.12736	1.44483	0.974484	0.674677	1.13537	0.386961	1.33888	0.866543	0.930233	1.30208											0.939182	0.892876	0.561224	0.812375	0.097264	1.06188	0.97889	1.92398	0.541409	0.79601	0.877034	0.966394	1.03459	0.875264	0.9177	0.661342	1.21214
		126	0.905194	0.795503	1.38346	0.879357		0.649057	0.893459	0.968775		1.35514	1.67716	1.41589	0.974484	0.625385	1.0262	0.356462	1.22037	0.866543	0.75156	1.13802											1.31007	1.1905	1.19898	1.03194	0.097264	1.2495	1.24941	1.14328	0.580964	1.12519	0.792043	0.966394	1.1967	1.66935	1.05975	0.630671	1.11375
		132	0.864851	0.795503	1.45389	0.879357		0.826415	1.00135	1.0008		1.30174	1.61792	1.59529	1.31379	0.674677	1.0262	0.297369	1.10187	1.01483	0.972774	1.58594											1.02891	0.943536	0.637755	1	0.097264	1.03194	1.12588	1.19006	0.388133	1.45137	0.962025	0.512262	1.06763	2.38478	1.05975	0.690096	1.01535
		138	1.06404	1.06067	1.27669	1.06702		0.411321	0.738368	0.844676		1.35514	1.24213	1.38503	0.846906	0.816389	1.25182	0.148685	1.33888	0.797034	0.709019	1.42188											0.658026	0.991029	0.80102	1.06188	0.382979	0.874251	1.10242	1.05263	0.425216	1.54713	1.01989	0.512262	1.08312	1.1112	0.599775	0.661342	1.67271
		144	0.905194	0.895206	1.34712	0.920912		0.943396	0.788941	1.03083		1.30174	1.38652	1.3561	0.890337	0.674677	1.47744	0.386961	1.14221	0.866543	0.575723	2.15365											0.84347	1.13984	1.04082	0.874251	0.474164	0.938124	1.19938	1.32749	0.464771	1.49925	1.04702	0.256131	1.00258	1.23044	1.4115	0.661342	1.57432
		150	1.06404	0.895206	1.34712	0.983914		0.766038	0.947404	1.18695		1.09479	1.61792	1.44483	0.551031	1.01047	1.92867	0.297369	1.14221	1.30213	0.6211	2.07292											0.747757	1.23799	0.959184	0.750499	1.52584	1.12575	1.1509	1.60234	0.580964	1.54713	0.877034	0.370572	1.00258	1.34968	1.02367	0.839617	1.21214
		156	1.06404	1.02673	1.52431	0.983914		0.883019	1.00135	1.43715		0.781041	1.56053	1.86728	0.635179	1.34627	1.47744	0.535646	0.983359	0.797034	0.796937	2.4401											0.939182	1.09235	0.959184	0.750499	0.474164	1.18762	1.32291	1.64912	0.620519	1.31072	1.01989	0.170754	0.840475	0.953911	1.23563	1.14057	0.950454
		162	1.22037	1.09249	1.49023	1.10858		0.766038	0.842886	1.40713		0.834446	1.09774	2.04861	0.806189	0.961183	1.25182	0.535646	0.945537	0.722892	0.575723	2.07292											0.939182	0.991029	0.719388	0.780439	0.18845	1.09381	1.29789	1.41813	0.697157	1.82843	1.33092	0.227066	0.922044	0.596195	0.777903	1.26134	1.21214
		168	0.983359	0.761561	1.45389	1.13003		0.588679	1.05192	1.46917		0.991322	1.04035	1.80749	0.806189	0.961183	1.13537	0.625238	1.06404	0.866543	0.6211	2.07292											1.5015	0.892876	1.28061	0.656687	0.474164	1.12575	1.19938	1.41813	0.504326	1.31072	1.33092	0.455949	1.05111	0.991966	1.16573	1.44153	1.18074
		174	1.0237	0.992787	1.73785	0.983914		1	0.893459	1.1249		0.884513	1.56053	1.32523	0.762758	0.961183	0.909753	0.566146	0.945537	0.797034	0.663642	1.70833											0.376869	1.1905	1.9949	0.750499	0.18845	1.31337	1.24941	1.14328	0.541409	1.17007	1.27486	0.455949	0.986061	0.476956	1.19955	1.2901	1.04885
		180	1.0237	0.72762	1.63108	1.10858		0.883019	0.525961	1.21897		0.574099	0.895964	1.56636	0.931053	0.961183	0.451237	0.922608	1.45739	0.653383	0.884855	1.46354											0.84347	1.04169	0.959184	0.812375	0.857143	1.06188	1.24941	1.41813	0.541409	1.17007	1.24593	0.170754	1.0191	0.875264	1.30552	1.08115	1.01535
		186	0.945537	0.795503	1.80827	1.04692		0.943396	0.893459	1.06285		0.937917	1.21436	1.68596	0.762758	0.961183	0.909753	0.535646	1.18003	0.722892	1.23937	1.625											0.939182	1.78575	0.80102	0.812375	1.04559	1.12575	1.19938	1.37427	0.504326	1.3586	1.217	0.341508	0.873516	0.913319	1.51747	0.870288	0.98395
		192	1.06404	0.6958	1.77419	0.962466		1.23774	1.05192	0.968775		0.991322	1.47353	1.17477	0.466884	0.720887	1.25182	0.653831	1.33888	0.653383	1.10607	1.50521											1.22034	1.58628	0.561224	0.906188	1.33131	0.968064	1.02893	1.09942	0.425216	1.3586	1.35986	0.768392	1.09964	0.834672	1.44758	1.1099	1.21214
		198	1.18003	0.992787	1.95139	0.983914		1	1.00135	1.06285		0.884513	1.67716	1.50656	0.551031	1.05669	0.793304	0.953107	1.69188	0.940686	0.575723	1.625											2.4347	1.09235	1.11735	0.968064	0.857143	1.09381	1.3964	1.37427	0.657602	1.26584	1.41591	0.79564	0.970573	0.756025	1.16573	1.23067	1.04885
		204	0.905194	0.861264	1.77419	1.04692		0.532075	0.947404	0.780624		0.781041	1.27175	1.62616	0.806189	0.914972	1.0262	0.653831	1.3767	1.01483	0.972774	2.23698											1.9681	1.09235	0.959184	1.2495	1.42857	0.938124	1.32291	1.5117	0.580964	1.12519	1.44485	0.285195	0.905524	0.674841	0.741826	1.14057	1.31054
		210	1.18003	0.861264	1.95139	1.10858		0.766038	0.842886	0.7506		1.09479	1.35876	1.74768	0.339305	0.961183	1.0262	0.773923	1.26072	0.940686	1.01815	1.50521											1.68694	1.63694	1.04082	1.06188	0.954407	1.21956	1.4699	1.37427	0.504326	0.936658	1.61483	0.568574	1.05111	0.756025	1.37768	1.2	0.916957
		MK 801 + APV
		Time (min)	Spine Area (um2)
		0	1.14813	1.0834	0.784645	0.803159	1.13409	0.95613	1.1635	1.04564	0.858916	0.903777	0.973054	0.773333	0.691489	0.663027			1.448	1.32702	1.8306	1.0459	1.04223	1.20155	1.14955	1.0573	0.766823	1.02909	1.05032	0.931917	1	0.86262	0.905797	1.09961	0.975379	1.26851		1.35171	1.0098	0.644236	1.08382	0.896266	1.21805	1.9963	0.981953	1.69805	1.29941	1.20393	0.971014
		6	0.925216	0.904131	1.00676	1.19029	1.23749	1.00113	0.77567	0.967904	0.960157	0.971223	1.06587	1.08333	0.855319	1.08424			0.982467	0.849472	0.915301	1.27916	0.624438	0.801034	1.03423	0.857671	1.41106	1.00433	1.05032	0.895703	0.959569	1.05032	1.034	0.999353	0.853851	1.0206		0.879265	0.960784	1.08764	0.994152	0.896266	1.21805	0.859519	0.902335	1.26177	1.29941	1.13841	0.971014
		12	1.03787	0.904131	0.931917	1.19029	0.927285	1.08549	0.77567	1.16349	1.00914	1.04316	0.832335	1.23667	0.855319	1.08424			1.07618	0.849472	0.705829	1.27916	1.04223	0.994832	1.03423	1.02773	1.04851	1.05231	1.05032	1.12023	1.04043	0.926518	1.2068	0.850582	0.926452	0.895042		0.809274	0.908497	1.12937	1.11501	0.834025	0.840131	0.859519	1.31104	0.389203	0.777965	0.884521	1.19324
		18	0.999521	1.0834	1.15645	0.862866	0.72048	1.04331	1.03516	0.892678	1.11038	0.971223	0.973054	0.926667	0.953191	1.08424			0.934099	1.32702	0.632969	0.756208	1.04223	0.801034	1.14955	1.0573	0.886802	0.98112	0.986422	1.15645	1.12399	1.29792	0.905797	0.950841	1.14583	0.870895		1.08049	1.26144	0.928534	0.933723	1.34855	0.883632	0.998152	1.06688	1.16447	0.714886	0.823096	1.19324
		24	0.889262	1.02494	1.12023	0.95339	0.980654	0.913948	1.25	0.930291	1.0614	1.11061	1.15569	0.98	1.64468	1.08424			0.55925	0.647007	0.915301	0.639579	1.24888	1.20155	0.63244	1	0.886802	0.933148	0.86262	0.895703	0.876011	0.86262	0.947603	1.09961	1.09848	0.944945		0.879265	0.859477	1.21022	0.873294	1.0249	0.840131	0.286506	0.737792	0.486503	0.908326	0.950041	0.671498
		30	0.999521	1.0834	0.820859	1.1614	1.34089	0.95613	1.42299	1.12337	1.4631	1.11061	1.11078	1.13333	1.31489	1.20515			0.70133	1.05414	1.8306	1.16253	0.139263	1.20155	0.576637	0.972274	0.928534	0.908387	0.86262	0.970546	0.792453	0.986422	1.07581	0.850582	0.975379	1.29427		2.16535	1.1634	2.01617	0.752437	1.92531	1.04948	1.14603	1.1465	1.35907	1.42977	1.45782	1.42029
		36	1.26079	1.02494	1.04539	1.63713	0.670447	0.694601	0.387835	0.659478	0.806662	0.278777	1.71257	1.34	1.24894	0.844384			1.12152	0.849472	1.19763	1.51242	1.10961	0.994832	0.517113	1	0.886802	0.933148	0.86262	1.38098	0.916442	0.555112	0.6466	0.999353	0.877525	0.944945		2.09536	1.06209	1.49191	0.633528	2.11618	0.755846	1.57116	1.31104	1.74514	1.56014	1.64619	1.57005
		42	0.704698	1.26656	0.560116	1.30971	1.08406	1.00113	1.29464	0.967904	1.26061	0.696942	1.11078	0.773333	1.18298	0.99454			1.35429	0.917694	1.47996	0.989466	1.24888	0.801034	0.688244	0.857671	0.967658	1.05231	0.86262	0.709802	0.749326	0.738818	1.07581	0.999353	0.926452	1.09466		1.75853	0.960784	1.53104	0.693957	1.47718	0.755846	2.43068	1.80467	1.21155	0.908326	0.634726	1.12077
		48	0.779003	1.0834	0.784645	1.42912	1.08406	1.65073	1.46763	1.16349	1.56434	0.764388	1.29641	0.516667	1.38085	1.2656			0.982467	0.715229	1.19763	1.16253	0.902965	0.400517	0.863095	0.743068	1.00678	0.933148	0.926518	0.895703	0.792453	0.555112	1.2068	1.0511	0.926452	1.0206		1.5573	0.960784	1.61189	0.481481	2.30705	0.715063	1.7098	2.46285	0.677966	0	0.884521	1.34299
		54	0.925216	0.720966	0.671173	2.02427	0.980654	1.52137	1.20815	1.00802	1.36186	0.764388	1.2485	0.72	1.6766	0.99454			1.35429	0.715229	1.75774	1.0459	0.902965	0.994832	0.978423	1.02773	1.00678	1.05231	1.17412	0.746016	0.959569	0.738818	1.1204	0.999353	0.951705	1.26851		0.879265	1.1634	1.3302	0.873294	1.53942	0.502991	1.57116	1.1465	0.486503	0.391085	0.634726	1.12077
		60	0.814957	0.841777	0.59633	1.72766	0.823883	1.21766	1.29464	1.04564	1.00914	0.696942	1.11078	0.823333	1.71064	1.02574			1.30895	0.543574	1.4071	1.51242	1.04223	1.39535	0.747768	0.857671	1.00678	1.05231	1.23403	0.859488	0.792453	0.43131	0.992196	0.798836	0.707071	1.24437		1.35171	1.11111	1.24935	0.783626	1.79668	0.671561	1.43253	0.493631	0.389203	0	0.44226	0.971014
		66	0.666347	0.904131	0.446644	1.42912	0.823883	1.13048	1.42299	1.00802	1.16264	0.557554	1.43413	1.54667	1.31489	0.965289			1.26058	1.12236	1.4071	1.22272	0.763702	1.20155	0.517113	0.628466	0.928534	1.12349	1.29792	0.521487	0.792453	0.738818	0.819398	1.24838	0.951705	1.26851		1.35171	1.21242	1.57277	0.481481	1.47718	1.0087	1.7098	0.493631	1.35907	0.714886	0.757576	0.971014
		72	0.592042	1.02494	0.709802	1.28082	0.72048	1.52137	1.38114	0.930291	1.76682	0.625	1.38922	1.13333	1.31489	1.11545			1.12152	1.12236	1.26594	1.68548	1.10961	1.39535	0.688244	0.828096	0.805947	1.2442	1.35783	0.784645	1.04043	1.05032	1.1204	1.09961	0.853851	1.21861		0.879265	0.908497	1.3302	0.481481	1.79668	1.13377	1.57116	0.658174	1.11739	1.23633	0.569206	0.971014
		78	0.740652	0.841777	0.634959	1.19029	1.08406	1.13048	1.20815	0.892678	1.66558	0.418165	1.2485	1.49333	1.51277	1.32605			1.30895	1.05414	1.4071	1.51242	0.902965	0.801034	0.517113	0.628466	0.847679	1.2442	0.986422	1.15645	0.832884	0.802716	0.905797	1.30013	0.804924	1.36832		0.944882	1.1634	1.61189	0.512671	1.41079	0.715063	1.85767	1.31104	1.26177	1.10597	1.33088	1.34299
		84	0.517737	0.962588	0.41043	1.04199	0.773849	1.00113	1.25	1.27884	1.56434	0.485612	1.52695	1.03	1.15106	1.1447			0.934099	0.647007	1.05647	1.68548	0.485175	1.39535	0.747768	0.371534	0.847679	1.17146	0.802716	0.970546	0.959569	0.802716	0.905797	0.598318	1.00063	1.21861		1.5573	1.0098	1.69275	0.693957	0.767635	0.715063	1.85767	0.658174	0.728186	1.42977	1.07699	0.89372
		90	0.704698	0.66251	0.560116	1.04199	1.03069	1.08549	1.68248	1.31896	1.56434	0.485612	2.08383	1.08333	1.18298	1.23635			1.16687	0.985915	1.4071	1.56885	0.485175	1.39535	0.863095	0.571165	0.805947	1.2442	0.926518	0.820859	0.876011	0.986422	1.16221	0.999353	0.877525	1.07051		1.15048	1.1634	1.61189	0.481481	1.41079	1.30234	2.14418	1.56051	1.11739	1.82086	0.634726	0.971014
		96	0.740652	0.78332	0.485273	0.922573	0.877252	1.08549	1.59598	1.6675	1.56434	0.346223	1.38922	1.18667	1.15106	1.1759			1.12152	1.05414	1.12477	1.62904	0.696316	1.60207	0.918899	0.600739	0.766823	1.12349	1.17412	1.04539	0.625337	1.23403	0.992196	0.750323	0.877525	1.0206		1.08049	1.0098	0.967658	0.302144	1.53942	0.715063	0.859519	0.981953	0.969868	1.03869	0.507781	0.971014
		102	0.779003	0.78332	0.335587	0.743451	0.980654	0.826772	1.3365	1.70511	1.36186	0.625	1.20359	0.926667	1.24894	1.2968			0.652963	1.42826	1.54827	1.56885	0.624438	0.594315	1.32441	0.743068	0.805947	1.00433	0.986422	1.15645	0.708895	1.23403	1.24861	1.15136	1.02431	1.0206		1.15048	1.06209	1.21022	0.481481	1.34855	0.587276	1.7098	1.1465	0.775267	2.3381	0.757576	0.821256
		108	0.740652	0.841777	0.59633	0.743451	0.670447	1.13048	1.20815	1.47192	1.66558	0.903777	1.38922	0.926667	1.28298	1.1447			1.07618	1.46347	0.350638	1.56885	1.18149	1.20155	1.14955	0.713494	0.928534	1.12349	0.986422	0.820859	0.749326	1.05032	0.774805	0.999353	0.63447	0.920798		1.75853	1.0098	0.928534	0.210526	1.21992	0.33714	2.28281	1.8896	0.291902	2.08158	0.634726	0.821256
		114	0.814957	0.78332	0.521487	1.19029	0.927285	0.913948	1.29464	1.51204	1.61659	0.557554	1.29641	0.98	1.41489	1.38651			1.07618	1.32702	0.564663	1.68548	0.139263	1.39535	1.38021	0.685767	0.928534	0.885175	1.05032	1.15645	0.498652	0.86262	1.3796	0.650065	0.877525	1.09466		1.28609	1.1634	0.524257	0.633528	1.41079	1.21805	2.43068	1.56051	0.872567	1.56014	0.884521	1.04348
		120	0.889262	0.541699	0.446644	0.862866	1.13409	0.739595	1.1635	1.51204	1.61659	0.696942	1.06587	1.28667	1.18298	1.44696			1.16687	1.2588	0.705829	1.51242	0.902965	0.801034	0.978423	0.914972	1.04851	1.00433	1.11022	1.38098	0.749326	0.86262	1.5078	0.899094	0.732323	1.09466		1.35171	1.26144	1.04851	0.693957	1.21992	0.462208	1.9963	1.96921	1.16447	1.56014	0.634726	1.19324
		126	0.925216	0.483242	0.485273	1.19029	1.13409	1.00113	1.29464	2.09378	1.4631	1.38939	1.11078	0.876667	1.34894	1.32605			1.26058	1.53169	1.3388	1.56885	0.763702	1.39535	0.517113	0.942699	0.644236	1.02909	1.05032	1.00676	0.58221	1.29792	0.947603	0.598318	0.830177	1.07051		1.28609	1.06209	0.886802	0.602339	1.41079	0.502991	1.43253	1.80467	1.16447	1.75357	1.13841	0.971014
		132	0.889262	0.483242	0.111057	0.922573	1.08406	0.95613	1.07701	1.70511	1.4631	0.903777	1.43413	1.08333	1.41489	1.38651			1.02781	0.816461	0.491803	1.8623	1.73405	0.801034	0.688244	0.885397	0.847679	1.14825	1.23403	1.0816	0.58221	0.738818	0.947603	0.950841	0.877525	0.944945		1.2161	1.11111	0.886802	0.54191	0.896266	0.799347	1.57116	2.13376	0.677966	2.08158	0.696151	0.748792
		138	1.14813	0.362432	0.41043	1.28082	1.23749	0.95613	1.12165	1.39418	1.31287	0.557554	1.34132	1.13333	1.38085	1.71802			1.12152	0.816461	0.705829	1.27916	1.38814	0.801034	0.688244	0.914972	0.805947	1.10028	1.23403	1.26992	0.876011	0.802716	1.16221	0.750323	0.877525	1.09466		0.944882	1.06209	0.766823	0.512671	0.448133	0.462208	1.9963	1.72505	0.728186	2.59882	0.757576	0.89372
		144	0.814957	0.483242	0.671173	1.3983	1.08406	0.826772	0.906808	1.8982	1.41411	0.625	1.11078	1.18667	1.24894	1.77847			0.795042	0.783451	0.842441	1.8623	0.763702	1.39535	0.978423	1	0.847679	0.837202	0.802716	1.34235	0.625337	1.17412	1.16221	1.30013	0.732323	0.870895		1.2161	0.908497	0.886802	0.633528	0.896266	0.883632	1.57116	1.72505	0.533584	2.53574	0.634726	0.821256
		150	1.03787	0.78332	0.560116	1.13059	0.877252	0.868954	1.20815	1.54965	2.01829	0.696942	1.06587	0.773333	1.38085	1.20515			1.12152	0.611796	1.62113	1.45222	1.24888	1.20155	0.688244	0.914972	0.644236	1.00433	0.678914	1.12023	0.708895	1.11022	0.947603	0.798836	0.902778	0.671281		0.879265	0.80719	1.21022	0.54191	0.834025	1.21805	2.56932	2.37792	0.969868	1.10597	0.634726	1.27053
		156	0.963567	0.541699	0.59633	1.04199	1.23749	0.694601	1.1635	1.39418	1.51535	0.278777	1.20359	0.773333	1.11915	1.23635			0.840387	0.748239	0.842441	1.62904	1.18149	1.60207	0.918899	0.972274	0.805947	1.10028	0.86262	1.12023	0.58221	0.802716	1.07581	0.798836	0.658144	1.09466		1.08049	0.859477	0.886802	0.783626	1.15353	0.967917	2.28281	1.31104	0.580665	2.0143	0.380835	0.89372
		162	0.666347	0.483242	0.485273	1.34052	0.980654	1.17267	0.948661	1.39418	1.41411	0.346223	0.92515	1.39	1.11915	1.23635			1.21524	0.783451	0.774135	1.39579	1.18149	1.39535	0.517113	0.972274	0.805947	1.12349	1.05032	1.41719	0.625337	0.86262	0.947603	0.999353	0.63447	0.796845		0.879265	0.656863	0.362546	0.844055	0.767635	0.546493	2.28281	1.23142	0.097301	1.88394	0.823096	0.748792
		168	0.740652	0.841777	0.859488	1.07088	0.980654	1.00113	0.906808	1.27884	1.51535	0.278777	1.11078	0.876667	1.18298	1.1447			1.07618	0.578785	1.12477	1.33935	0.696316	1.20155	0.747768	1.08503	0.886802	0.908387	0.986422	1.26992	0.58221	0.738818	0.905797	0.698577	0.78125	0.746941		1.5573	0.908497	1.12937	0.873294	0.962656	0.421425	1.57116	1.1465	1.16447	2.40538	0.823096	1.04348
		174	0.963567	0.058457	0.59633	1.63713	0.927285	1.08549	0.602679	1.27884	2.52449	0.067446	0.739521	1.03	1.24894	1.02574			1.07618	0.543574	0.705829	1.22272	1.04223	1.39535	0.978423	1.08503	0.644236	1.02909	1.17412	0.970546	0.792453	1.05032	0.688406	0.850582	0.830177	0.697038		1.68854	0.75817	1.81534	0.933723	1.09129	0.377923	1.85767	1.23142	1.11739	2.40538	1.26536	1.19324
		180	1.11218	0.541699	0.521487	0.98228	1.08406	1.21766	0.602679	1.31896	1.81581	0.557554	0.787425	0.72	1.31489	0.99454			1.02781	0.647007	1.3388	1.45222	1.38814	1.39535	0.576637	0.942699	0.847679	0.95636	0.926518	1.04539	0.41779	0.986422	0.905797	1.09961	0.732323	1.07051		0.879265	0.75817	1.37193	0.662768	0.576763	0.33714	2.14418	0.981953	0.144382	2.53574	0.696151	0.89372
		186	0.740652	0.541699	0.560116	0.68567	0.823883	1.08549	0.689174	1.51204	1.66558	0.278777	1.11078	0.98	1.54468	0.873635			1.35429	0.715229	0.705829	1.45222	0.696316	0.801034	0.576637	0.942699	0.805947	1.00433	1.05032	0.820859	0.749326	1.17412	0.774805	1.24838	0.78125	1.12041		0.879265	0.656863	1.04851	0.873294	0.767635	0.293638	1.43253	0.902335	0.291902	1.88394	0.44226	0.89372
		192	0.814957	0.720966	0.634959	0.803159	0.517011	1.00113	1.46763	1.35657	1.41411	0.278777	0.88024	0.876667	1.38085	1.08424			1.07618	0.680018	0.774135	1.27916	1.32075	0.994832	0.401786	0.914972	0.766823	1.07707	1.17412	0.895703	0.58221	0.986422	0.819398	0.501294	0.78125	0.846748		1.01487	0.75817	1.3302	0.633528	0.962656	0.16857	2.28281	0.902335	0.486503	2.72918	0.569206	1.04348
		198	1.14813	0.483242	0.521487	0.862866	0.823883	1.13048	1.12165	1.78285	1.41411	0.764388	1.57485	0.616667	1.28298	1.08424			1.21524	0.783451	0.632969	1.39579	1.24888	0.801034	0.115327	1.02773	0.685968	0.789229	0.86262	0.820859	0.792453	0.802716	0.992196	0.899094	0.902778	1.0206		0.809274	0.454248	0.685968	0.512671	0.514523	0.16857	1.57116	0.658174	0.825487	1.75357	0.507781	0.821256
		204	1.07383	0.420889	0.446644	1.13059	0.72048	1.13048	0.602679	1.4343	1.31287	0.764388	1.34132	0.72	1.18298	1.05499			0.982467	0.849472	0.564663	1.45222	1.24888	0.994832	0.401786	1	0.928534	0.98112	1.17412	0.859488	0.458221	0.738818	0.947603	0.750323	0.707071	1.26851		1.01487	0.555556	1.00678	0.602339	0.767635	0.502991	1.43253	1.1465	1.11739	2.53574	0.757576	1.04348
		210	1.03787	0.483242	0.521487	0.654854	0.823883	1.04331	1.07701	1.39418	1.31287	0.696942	0.92515	0.98	1.11915	1.1447			1.12152	0.917694	1.05647	1.27916	1.24888	0.594315	0.747768	0.857671	0.805947	1.07707	0.986422	0.709802	0.665768	1.42172	1.1204	0.698577	0.63447	0.994849		0.879265	0.656863	1.08764	0.512671	0.767635	0	1.85767	0.658174	0.825487	2.3381	0.634726	0.89372
[truncated: 35 more columns]

## Sheet: Figure 2f
			PSD95 Nanomodule number per spine
			Control	Potentiated	Non.	MK-APV
			1	1	2	1
			1	1	1	2
			1	4	1	2
			1	2	1	1
			2	1	1	2
			1	2	1	3
			1	2	1	2
			1	1	2	1
			1	2	2	1
			1	1	3	1
			1	2	2
			1	1	1
			1	2	1
			1	2	1
			2	3	1	1
			1	1	1	1
			3	1	2	1
			1	2	1	1
			1	1		2
			1	2		2
			1	5		1
			1	1		2
			1	1		1
			2	2		1
				2		1
				1		1
				2		1
				2		1
				2		1
				2		1
				2		2
				3		1
				1		1
				3		1
				2		1
						1
						1
						1
						2
						2
						1
						2
						1
						1
						1
						1
						2
						1
						1
						2
			1	2	3	3
			1	1	2	3
			1	2	3	1
			1	1	1	1
			1	2	2	1
			1	3	1	1
			2	1	1	2
			1	2	1	1
			2	1	1	2
			1	1	1	1
			1	1	1	1
			2	1	2
			1	1	1
			1	1	1
			2	1	1
			2	1	1
			1	1	1
			1		2
			1	1	2	1
			4	2	1	1
			2	2	1	1
			1	1	1	1
			1	1	1	1
			3	1	1	1
			1	3	1	1
			1	2	1	1
				1	2
					1
					1
			1	1	2	1
			1	2	1	1
			1	2	1	1
			1		1	1
			1			1
			1			1
						1
						1
						3
						1
						1
						1
						1
						1

[truncated: 64 more sheets: Figure 2g, Figure 2h, Figure 2i, Figure 3b, Figure 3c, Figure 3d, Figure 3e,f, Figure 3g,h, Figure 4b, Figure 4c, Figure 4d, Figure 4e,f, Figure 5b, Figure 5c, Figure 5d, Figure 5e, Figure 5f, Figure 5g, Figure 5h, Figure 6b …]
